# Supplementary material for: Characteristics of the right ventricle in left ventricular noncompaction with reduced ejection fraction in the light of dilated cardiomyopathy
Source: PLoS One. 2023 Sep 25;18(9):e0290981. doi: 10.1371/journal.pone.0290981 (PMC10519585; doi:10.1371/journal.pone.0290981)
Supplement: S1 File — (XLSX) [file pone.0290981.s005.xlsx]

## Sheet: Munka1
Identifier	Sex	Age	BSA	LV_EDVi	LV_ESVi	LV_SVi	LV_EF	LV_TMi	LV_CMi	LV_GLS	LV_GCS	RV_EDVi	RV_ESVi	RV_SVi	RV_EF	RV_TMi	RV_CMi	RV_GLS	RV_FWS	RV_SS	RV trab
A_1	1	47	1.9	115.7	74.9	40.8	35.3	48.6	82.7	-6.47	-4.68	53.1	15.9	37.3	70.1	15.7	15.4	-28.5	-19	-23.8	0
A_2	1	57	2.1	87	52.4	34.6	39.8	61.3	72.8	-14.88	-11.98	66.7	29.5	37.2	55.7	24	11.7	-21	-27.9	-9.8	0
A_3	2	55	2.3	123.8	86.8	37.1	29.9	41.4	63.5	-11.26	-10.33	43.1	14.8	28.3	65.7	20.2	9.4	-24.9	-34.1	-12.6	0
A_4	1	60	1.9	103.6	71.9	31.7	30.6	55.5	83.5	-8.82	-13.94	36	10.3	25.6	71.3	18.6	11.8	-24.5	-25.5	-10.3	0
A_5	2	55	1.8	135.6	96	39.6	29.2	45.7	68.2	-8.48	-8.93	65.5	37.2	28.3	43.2	35.3	16.6	-19.5	-26	-9.6	1
A_6	2	54	1.8	139.8	109.7	30.1	21.5	54	85	-9.99	-11.41	72.5	44.8	27.7	38.2	41.2	22.5	-11.3	-15.4	-3.6	1
A_7	1	51	2.1	87.1	63.6	23.4	26.9	35.2	50.2	-13.18	-9.85	34.8	12.3	22.4	64.6	11.2	11.7	-25.5	-31.5	-14.8	0
A_8	2	62	1.6	86	51.2	34.8	40.5	44.7	58.6	-13.59	-17.09	44.8	10.2	34.6	77.2	16.5	10.3	-32.3	-14.2	-23.8	0
A_9	2	60	2.3	113.2	84	29.3	25.8	66.3	71.2	-6.46	-4.49	60.5	34.6	25.9	42.8	35.8	16.3	-13	-15.2	-5.3	1
A_10	1	49	2	110.8	71.5	39.4	35.5	25	41.6	-7.92	-14.69	54.2	20	34.2	63	19.8	14.1	-23.7	-28.9	-9.3	0
A_11	2	58	1.7	123.5	94.3	29.2	22.5	65.3	84.7	-6.31	-16.03	59.3	27.6	31.8	53.5	25.7	16.1	-14.4	-2.2	-23.8	0
A_12	1	82	1.4	132.5	113.9	18.6	14.1	69.6	94.9	-5.57	-12.71	42.7	12.3	30.4	71.2	16.3	12.7	-32.9	-39.4	-16.5	0
A_13	2	30	2.5	99.1	51.7	47.4	47.9	26.5	58.5	-14.18	-16.95	53.9	17.2	36.8	68.2	17.3	11.2	-20.1	-24.1	-11.9	0
A_14	2	62	1.9	94.2	56.9	37.4	39.6	42	57	-13.47	-14.67	53.2	15.9	37.4	70.2	16	12.4	-33.2	-39.1	-22.3	0
A_15	2	52	2.1	118.7	91.3	27.4	23.1	48.6	66.1	-10.18	-20.03	56.9	32.1	24.9	43.7	24.4	17.1	-18.4	-24.6	-7.7	0
A_16	2	62	1.8	92.7	56.1	36.6	39.5	43.7	43.2	-16.14	-17.44	62.2	22.7	39.6	63.6	16.1	13.7	-28.3	-36	-16.2	0
A_17	1	71	1.5	81.9	51	30.9	37.7	47.9	63.4	-13.09	-20.04	47.7	15.8	31.9	66.9	16.8	11.3	-20	-25.2	-12.9	0
A_18	2	60	2.1	120.4	76.9	43.5	36.1	59.5	85.8	-13.08	-20.16	65.6	24.8	40.8	62.2	26	18	-12.8	-19.5	-0.5	0
A_19	2	55	2	139.6	110.1	29.5	21.2	54.8	76.6	-8.24	-8.16	74.3	51.8	22.6	30.4	41.2	18.5	-10.7	-12.3	-1.4	1
A_20	2	64	1.9	94.8	52.4	42.4	44.7	42.9	54	-16.03	-18.09	54.1	17.8	36.3	67.1	19.3	13.6	-25.1	-31	-11.2	0
A_21	2	61	2.1	163.6	124.6	39	23.9	61.3	77.3	-5.22	-7.27	95.8	51.8	41.3	31.4	34.8	22.5	-7	-12.4	-3	1
A_22	2	58	2.3	113.9	66.7	47.1	41.4	46.1	61.4	-12.07	-18.91	68	22.7	45.3	66.6	23.4	12.8	-19.8	-26.7	-7.4	0
A_23	2	51	1.8	180.2	140.2	56.2	28.6	71.7	92.2	-11.86	-8.65	84.3	22.8	61.4	72.9	16.1	14.8	-22.1	-31.6	-12.2	0
A_24	2	41	2	101.2	52.9	48.3	47.8	45.4	69.6	-15.18	-15.66	73	33	40.1	54.8	30.7	14.3	-18.5	-21.8	-7.5	0
A_25	2	52	2.1	64.1	33	31.2	48.6	38.2	52.6	-17.35	-19.24	58.8	27.8	31	52.7	18.5	11.6	-17.8	-26.2	-4.9	0
A_26	1	48	2.1	127.2	81.3	45.9	36.1	57.5	63.5	-9.65	-11.04	73.9	32.5	41.4	56	31	15.3	-17	-28.3	-1.2	1
A_27	1	32	1.5	99.3	55.1	44.3	44.6	33.6	42.6	-12.23	-17.03	58.5	19.1	39.4	67.4	25.9	12.5	-25.5	-11	-23.8	1
A_28	2	58	1.8	86	59	27	31.3	44.2	67.6	-13.06	-19.22	47.4	20.5	26.9	56.7	20.8	14.1	-19.5	-24.7	-11.2	0
A_29	2	35	1.7	153.5	135.6	17.9	11.7	79.3	82	-4.24	-1.97	95.8	51.8	9.6	8.8	41.2	22.5	-6.3	-2.8	-5.9	1
A_30	2	61	2.2	118	94.1	23.9	20.2	68	73	-4.05	-8.08	30.1	7	23.1	76.8	19.4	12	-10.1	-20.2	-9.5	0
A_31	1	60	1.5	151.3	127.7	23.6	15.6	80.7	100.9	-3.66	-8.81	46.7	22.3	24.4	52.3	16.3	13.4	-11.2	-19.7	-7.8	0
A_32	2	52	2.1	168.7	122.1	46.5	27.6	63.4	97.2	-10.36	-17.73	65.8	25.5	40.3	61.3	18.9	13.4	-12	-18.1	-7	0
A_33	2	58	2.1	124.2	87.4	36.8	29.7	58.8	91.2	-9.88	-19.07	67.8	32.4	35.4	52.2	29	17.4	-20.3	-21.4	-9.3	1
A_34	2	59	1.8	119.2	64.6	54.6	45.8	45.4	58.9	-13.53	-11.9	67.7	23.6	44.1	65.2	27.6	13.6	-23.8	-27.9	-9.8	0
A_35	1	56	1.8	93.5	48.5	45.1	48.2	47.7	58.8	-15.77	-14.66	74.5	32.8	41.7	56	22.4	13.8	-26.9	-27.7	-21.1	1
A_36	2	63	2.1	78	43.8	34.2	43.8	34.2	46.8	-14.52	-13.38	45.8	16.2	29.6	64.7	18.3	9.4	-20.9	-30.6	-9.9	0
A_37	2	60	1.9	68.7	35.6	33.1	48.2	35.4	61.9	-16.23	-18.77	56.2	22	34.3	60.9	17.1	13.7	-29.2	-12	-20.4	0
A_38	2	73	2.3	180.2	116.6	63.6	35.3	76.4	90.9	-12.84	-19.68	95.8	35	60.9	63.5	31	18.3	-20.4	-29.5	-10.7	1
A_39	2	47	1.9	89.9	57.1	32.8	36.5	43.6	58.3	-13.59	-13.51	58.5	22.5	36.1	61.7	20.3	15	-33.3	-36.9	-16.4	0
A_40	1	77	1.8	86.2	63.6	22.6	26.2	50.2	66.3	-7.55	-14.47	37.8	9.4	28.5	75.3	14.9	8.6	-18.2	-25.6	-3.3	0
A_41	2	32	2.2	180.2	140.2	42.9	19.3	59.2	78.4	-5.6	-14.4	95.8	51.8	45.9	30.4	41.2	22.5	-8.8	-3.7	-13.3	1
A_42	2	38	2.3	109.6	60.8	48.9	44.6	46.5	77.3	-11.7	-21.1	74	28.1	46	62.1	28.4	13.1	-19.5	-26.1	-11.9	1
A_43	1	58	1.8	71.4	43.3	28	39.3	39.4	54.5	-13.4	-19.4	57.1	24.9	32.2	56.4	20.9	13	-18.7	-19	-10.5	1
A_44	1	62	2.4	95.9	64.5	31.5	32.8	49.3	61.8	-8.6	-12.5	54.6	20.3	34.3	62.8	14.7	16.6	-12.8	-17.7	-11.4	0
B_1	1	70	1.9	88.4	61.2	27.1	30.7	42.9	63.3	-8.4	-13.83	45.5	18.6	27	59.2	19.5	10.6	-20.9	-25	-15.9	0
B_2	1	75	1.7	84.3	46.7	37.7	44.7	35.6	52	-13.6	-15.91	37.1	6.6	30.5	82.3	14.6	10.4	-20.4	-29.1	-7.4	0
B_3	2	40	1.7	165.8	135.3	30.5	18.4	49.9	95.4	-8.4	-11.09	95.8	45.8	22.2	23.2	34.4	23.3	-10.5	-11.1	-5.9	1
B_4	1	55	1.8	117.3	71.4	45.8	39.1	41.4	47.7	-13.2	-11.12	72.9	29.3	43.6	59.8	18.6	12.6	-29.4	-33.3	-19	0
B_5	2	35	2.3	149.1	121.3	27.8	18.7	45.1	113.1	-6.9	-6.3	97.8	45.8	23.8	24.4	34.4	25	-8.2	-12.1	-0.7	1
B_6	2	18	1.8	84	62.3	21.7	25.8	25.9	27.6	-6.1	-11.02	67.3	46.3	21	31.2	25.8	14.1	-9.4	-12.6	-5.9	0
B_7	1	49	2	82.5	42.8	39.7	48.1	30.5	51.5	-18.5	-21.7	56	20.8	35.2	62.9	22.4	10.7	-24.2	-27.6	-11.8	0
B_8	1	55	2	115.6	84.2	31.3	27.1	46.4	58.6	-5.1	-5.45	55.9	28.6	27.3	48.8	26.8	14.1	-17.7	-20.9	-9.6	1
B_9	1	73	1.9	82.9	47.2	35.7	43.1	41.2	76.8	-13.7	-20.58	36.3	10.7	25.6	70.6	15.7	12.2	-18.3	-16.4	-15.1	0
B_10	1	42	2.1	103	63.2	39.8	38.7	32.8	65.7	-15.2	-23.87	60.6	27.4	33.2	54.8	31.2	12.6	-25.8	-31.2	-13.3	1
B_11	2	31	2.5	72.3	38.9	33.4	46.2	34.6	55.2	-21	-22.72	59.5	27.5	32	53.8	22.7	11.6	-21.9	-25.5	-15.9	0
B_12	1	60	2	103.4	58.9	44.5	43.1	43.4	58.7	-12.6	-20.68	67.3	18.9	48.4	72	17	12.3	-20.5	-25.7	-8	0
B_13	2	67	2	100.2	59.7	39.3	39.2	39	56.8	-11.2	-18.35	66.2	20.3	46	69.4	15	12.7	-21.6	-30.6	-11.5	0
B_14	2	62	2.1	53.7	32.1	21.5	40.2	24	41.2	-15.7	-17.55	38.7	21.4	17.3	44.6	16.5	8.9	-24.6	-28.2	-11.3	0
B_15	1	54	1.8	134.9	98.6	36.4	27	43.6	64.3	-8.9	-5.6	47.4	15.5	31.9	67.3	14.3	9.3	-22	-4.4	-30	0
B_16	1	64	2.2	157.9	111	46.9	29.7	53.9	87.2	-8.2	-9.83	54.5	15.7	38.9	71.3	16	12.9	-21.7	-28	-12.7	0
B_17	1	62	1.6	91.1	63	28.1	30.8	47.1	57	-10.2	-21.51	34	12.9	21.2	62.1	15.1	3.8	-28.1	-27.9	-23.5	0
B_18	1	64	1.6	114	75.7	38.3	33.6	44.3	68	-12.1	-18.68	41.6	11.4	30.2	72.5	20.5	15.9	-17.4	-4.9	-17.8	0
B_19	1	45	1.7	101.9	59.5	42.4	41.6	35.9	60	-14.5	-25.75	63.3	23.1	40.2	63.5	18.7	12	-24.6	-26.7	-14.9	0
B_20	2	56	2.4	127.4	78.1	49.3	38.7	40.9	71.5	-13.4	-13.99	77.5	34.6	42.9	55.3	21.9	17.4	-12.6	-11.9	-8.2	0
B_21	2	57	2.1	129.3	87.8	41.5	32.1	50.9	86.6	-11.5	-21.38	64.4	18.7	45.7	71	16.6	15.3	-14.2	-29.9	0	0
B_22	2	64	2.1	65.7	43.5	22.3	33.9	31.8	62.4	-14.2	-18.26	36.3	19.4	16.9	46.7	16.5	11.3	-19.8	-17.5	-14.7	0
B_23	2	53	2.3	83.3	48.5	34.9	41.8	47.2	67.3	-17.4	-24.02	52.9	14.9	38	71.8	20.8	12.9	-21.2	-28.6	-6.9	0
B_24	2	37	1.8	145.4	103.9	41.5	28.5	56.5	109.4	-8.2	-9	58.2	21.3	36.9	63.5	21.5	17.9	-15.8	-22.8	-9.5	0
B_25	2	37	2	141.5	91	50.5	35.7	46.1	105.5	-14.3	-17.99	84	37	47.1	56	30	20.1	-20.5	-8.4	-27	1
B_26	2	18	1.9	137.2	100.5	36.7	26.7	52.3	82.9	-11.1	-3.98	63.6	30.6	33	51.8	27.6	13.5	-23	-11.4	-29.8	0
B_27	2	51	2	125.8	81.8	44	35	58.1	92.8	-11.9	-17.17	64.4	19.4	45	69.9	20.8	15.6	-18.8	-17	-15.4	0
B_28	2	50	2.2	124.1	85.8	38.3	30.9	44.6	78.7	-12.9	-12.53	72.7	38	34.7	47.7	29.5	16.2	-22.1	-30.1	-7.7	1
B_29	2	42	2.2	150	107	42.9	28.6	58.1	83.6	-7.9	-4.63	60.4	27.7	32.6	54.1	25.8	16.3	-9.7	-13.3	-6.9	0
B_30	2	65	2	79.6	42.7	36.9	46.4	41.9	61.5	-15.7	-15.47	64.1	24.8	39.2	61.2	28.1	13.4	-30.8	-39.7	-14.9	1
B_31	2	38	2	188.2	135.9	52.3	27.8	54	102.9	-11.8	-13.64	94.6	48.5	46.1	48.7	34.4	22.2	-18.4	-17.8	-10.6	1
C_1	1	25	1.9	89.4	35.2	54.2	60.6	21.5	49.8	-20.4	-19.6	71.4	27.7	43.8	61.3	24.8	13.4	-24.3	-30.1	-13.5	1
C_2	1	39	1.7	78	27.1	50.9	65.3	22.6	49.6	-21.9	-30	60.8	20.5	40.3	66.3	13.5	12.8	-22.4	-27.5	-9.2	0
C_3	1	43	1.8	66.7	19.7	47.1	70.5	12.3	36.5	-24.3	-27.9	52.8	12.2	40.6	76.9	12.3	10.3	-35.6	-40.2	-26.9	0
C_4	1	47	1.9	68.1	32.1	36	52.8	32.6	35.4	-21.5	-27.1	43	12	31	72.1	12.8	10.3	-26.9	-33.7	-17.8	0
C_5	1	76	1.6	53.7	10.7	43.1	80.2	20	32.1	-26.4	-31.5	42.2	19.9	32.3	76.6	12.2	10.3	-32.6	-22.1	-15.1	0
C_6	1	37	1.7	62.8	20.1	42.5	67.9	19.9	33.7	-23.1	-37	53.3	19.2	34.2	64.1	24.3	12.8	-20.6	-27.8	-3.9	1
C_7	1	72	1.6	60.9	16.8	44.2	72.5	25.1	37.2	-22.6	-31	60.4	19.6	40.7	67.5	18.5	10.8	-26.1	-32.1	-9.7	0
C_8	1	42	1.9	56.9	17	48.8	74.1	20.3	36.2	-20.2	-38.4	65.7	22.3	43.4	66.1	14.3	9.9	-21.8	-28.3	-14	0
C_9	1	29	1.7	67.2	15.5	51.7	76.9	17	39.5	-22	-30.1	70.1	22.2	47.9	68.3	14.1	11.5	-27.1	-31.6	-15.2	0
C_10	1	53	1.9	54.5	20.7	33.8	62	22.9	34.5	-21.7	-27.7	50	21.5	28.6	57.1	18.8	8.2	-25.5	-28.2	-17.4	0
C_11	1	54	1.7	84.8	34.8	50	59	35.1	42.5	-18.9	-20.6	61.1	19	42.1	68.9	19	14.9	-26.5	-31.1	-13.2	0
C_12	1	65	2	63.4	21.3	42.1	66.4	24.4	35.4	-23.7	-34.2	61.1	23.4	37.7	61.7	20.9	10.6	-22	-28.5	-5.1	1
C_13	1	49	1.7	49.6	15.8	33.7	68.1	21.5	29.9	-23.2	-32.5	49.4	14.3	35	71	13.2	9	-32.3	-36.2	-23.9	0
C_14	1	54	1.7	89.6	25.9	63.7	71.1	42.9	57.2	-22.5	-26.9	90.5	31.1	59.4	65.6	19.4	14.6	-27.5	-33.3	-17.4	0
C_15	2	54	1.9	64.5	24.6	39.9	61.9	34	57.7	-18.5	-36.5	66.8	35.5	31.3	46.8	36.1	19.6	-23.6	-25.7	-14	1
C_16	2	30	2	96.5	35.8	60.7	62.9	33.3	60.3	-16.2	-20	81	34	47	58	16.2	10.6	-24.1	-26.2	-19	0
C_17	2	64	2	79	27.1	52	65.7	26	63.7	-21.8	-41	87.6	34.2	53.4	61	25.9	19.2	-23.3	-27.8	-8.8	0
C_18	2	37	2.1	67.1	29.8	37.4	55.7	46	54.6	-25.3	-29.4	76.5	30.8	45.7	59.7	32.8	18.8	-23.4	-24.1	-17.6	1
C_19	2	67	2.1	101.3	35.2	66.1	65.2	31.8	66.5	-21.8	-36.1	79.7	34.6	45.1	56.6	34.6	24.8	-29.7	-34.4	-19.8	1
C_20	2	30	2.1	85.7	31.1	54.6	63.7	21.6	53.2	-22.2	-24.9	67.3	27.8	39.5	58.7	27.2	13.4	-16.7	-18.2	-10.2	0
C_21	2	37	2.2	63	19.3	43.7	69.3	19.3	64.9	-23	-36.6	57.8	23.2	34.6	36.4	24.6	24.8	-22.5	-30.8	-12.5	0
C_22	2	31	2	75.4	26.4	49	65	32.7	65.7	-21.4	-28.7	77.7	31.5	46.2	59.5	19.8	13.8	-21	-24.7	-12.7	0
C_23	2	49	2.3	73.3	28.8	44.6	60.8	24.4	53.1	-21.3	-32.8	75.5	33.5	42	55.6	20.2	14.3	-24.9	-31.3	-10.2	0
C_24	2	36	2	86.3	30.2	56.1	65	47.4	65.2	-22.2	-31	79	25.7	53.3	67.5	29	14.9	-22.1	-22.3	-15.5	1
C_25	2	54	2	79.6	29.5	50.1	62.9	24.5	55.1	-19.6	-27.4	78	33.4	44.6	57.2	23.4	14.3	-20.4	-28.8	-8.5	0
C_26	2	33	2.3	66.2	25.2	41	61.9	41.6	43.7	-19	-25.1	75.3	31.7	43.6	58	26.6	12.3	-27.3	-31.3	-12.9	0
C_27	2	54	1.9	82.8	27	55.8	67.4	33.1	63.5	-19.9	-30.3	88.2	33.4	54.9	62.2	26.4	14.1	-19.3	-23.1	-10.8	0
C_28	2	44	2.4	64.9	25.3	39.6	61	24.5	53.6	-18.9	-29.9	61.7	30	31.7	51.4	22.7	18.1	-23.8	-29.3	-13	0
C_29	2	28	1.9	100.1	43.5	56.6	56.5	44.1	47.6	-21.2	-28.6	116.7	40.2	56.4	48.4	31.2	21.6	-20.5	-26.9	-13.7	1
C_30	2	18	1.6	65.9	20.9	45	68.3	33.1	45.3	-24.2	-31.4	61.2	22.1	39.2	64	29.3	14.3	-20.2	-28.6	-13.4	1
C_31	2	44	2.5	71.5	19.3	52.3	73.1	27.4	45.8	-23.5	-38.5	66.7	22.9	43.9	65.7	22.6	16.4	-25.9	-32.4	-19.4	0
C_32	2	60	1.9	62.1	19.1	43	69.2	20.7	42	-20.4	-34.7	57.6	18.4	39.2	68.1	19.5	9.9	-25.6	-25.2	-13.3	0
C_33	2	41	1.9	82.1	27.1	55	67	30.2	37.7	-19.6	-27.8	64	25.8	38.2	59.7	20	17	-26.7	-33.5	-13.5	0
C_34	2	43	2	75.8	25.4	50.4	66.5	27.7	43.5	-18	-26.4	83	38.2	44.8	54	24.5	17.8	-15	-19	-6.1	0
C_35	2	35	2	63.2	20.5	42.5	67.5	17.1	42.1	-21.7	-31.3	63.2	21.7	41.5	65.6	15.1	14.6	-22	-18.8	-12.5	0
C_36	2	54	2.2	63.6	22	41.6	65.4	21.8	58.5	-16.2	-30.3	67.4	20.6	46.8	69.5	17.9	13.5	-24.1	-34.5	-15.7	0
C_37	2	46	2	81.7	27.4	54.2	66.4	28.5	68.9	-23.9	-29.8	80.7	30.3	50.4	62.5	27.2	18.6	-20	-27.5	-9.6	0
C_38	2	49	2.2	83.7	29	54.7	65.3	35.2	61.2	-20.9	-34.4	78.4	29.2	49.2	62.7	19.3	14.1	-29.5	-35.7	-19.7	0
C_39	2	45	2.2	69.9	24.1	45.9	65.6	28	48.1	-21.6	-30.7	63.4	27.2	36.3	57.2	17.2	12.3	-18.9	-22.6	-6.9	0
C_40	2	54	2.1	103.9	50.7	53.2	51.2	28.2	70.7	-18.7	-20.9	70.9	26.3	44.7	63	22.2	10	-20.8	-18.9	-15.6	0
C_41	2	60	1.9	68.4	30.4	38	55.6	29.6	51.3	-19.5	-31.8	71.2	29.8	41.4	58.2	29.7	16.9	-26	-25.2	-21.4	1
C_42	2	47	2.1	87.4	35.7	51.7	59.2	29.9	54.8	-22.5	-20.3	93.2	33.9	59.3	63.6	21.7	15.2	-26.4	-30.1	-14.8	0
C_43	2	25	2.1	101.7	39.1	62.6	61.5	27.9	73.7	-18.5	-34.2	95.8	37.9	57.9	60.4	42	24	-23.5	-26.3	-17.5	1
C_44	2	61	2.4	84.3	27.4	56.8	67.4	23.7	55.9	-23.7	-33.2	96.7	40.2	56.5	58.5	23.6	18.1	-25.9	-29.4	-19.3	0
